# Supplementary material for: Rifamycin W Analogues from Amycolatopsis mediterranei S699 Δrif-orf5 Strain
Source: Biomolecules. 2021 Jun 22;11(7):920. doi: 10.3390/biom11070920 (PMC8301457; doi:10.3390/biom11070920)
Supplement: Supplementary file 1 [file biomolecules-11-00920-s001.zip]

Archive with 1 entries (1 files):
- biomolecules-1240431-supplementary.pdf
